# Supplementary material for: Prognostic value of a novel glycolysis-related gene expression signature for gastrointestinal cancer in the Asian population
Source: Cancer Cell Int. 2021 Mar 4;21:154. doi: 10.1186/s12935-021-01857-4 (PMC7934443; doi:10.1186/s12935-021-01857-4)
Supplement: Supplementary file 1 — Additional file 1: Appendix S1. Basic information about the tumor samples we used in this study. [file 12935_2021_1857_MOESM1_ESM.xlsx]

## Sheet: Sheet1
No.	Gender	Age	Tumor	Grade
1	female	79	Colon cancer	Ⅱb
2	male	59	Colon cancer	Ⅲb
3	male	64	Colon cancer	Ⅲc
4	female	68	Colon cancer	Ⅲc
5	male	74	Colon cancer	Ⅱb
6	male	58	Colon cancer	Ⅲb
7	female	73	Colon cancer	Ⅰb
8	male	66	Colon cancer	Ⅱa
9	male	49	Gastric cancer	Ⅲb
10	male	63	Gastric cancer	Ⅰb
11	male	74	Gastric cancer	Ⅲa
12	male	63	Gastric cancer	Ⅱb
13	male	69	Gastric cancer	Ⅲb
14	male	73	Gastric cancer	Ⅰa
15	male	70	Gastric cancer	Ⅰb
16	female	55	Gastric cancer	Ⅲa
17	male	62	Gastric cancer	Ⅲb
18	male	70	Gastric cancer	Ⅳ
19	female	51	Gastric cancer	Ⅳ
20	female	77	Gastric cancer	Ⅳ
21	female	84	Gastric cancer	Ⅳ
22	female	45	Gastric cancer	Ⅲc
23	male	83	Gastric cancer	Ⅲa
24	female	77	Rectum cancer	Ⅲb
25	female	67	Rectum cancer	Ⅱa
26	male	74	Rectum cancer	Ⅱb
27	male	82	Rectum cancer	Ⅱa
28	female	75	Rectum cancer	Ⅱa
